# Supplementary material for: A multiscale approach reveals elaborate circulatory system and intermittent heartbeat in velvet worms (Onychophora)
Source: Commun Biol. 2023 Apr 28;6:468. doi: 10.1038/s42003-023-04797-z (PMC10147947; doi:10.1038/s42003-023-04797-z)
Supplement: Supplementary file 12 — Supplementary Data 2 [file 42003_2023_4797_MOESM12_ESM.xlsx]

## Sheet: Figure_9b
Time (s)	anterior region	posterior region
0	0.901408	0.677922
0.041152	0.896714	0.696104
0.0823041	0.907277	0.707792
0.123456	0.903756	0.694805
0.164608	0.906103	0.709091
0.20576	0.922535	0.697403
0.246912	0.909624	0.7
0.288064	0.91784	0.667532
0.329216	0.852113	0.597403
0.370368	0.75939	0.51039
0.41152	0.684272	0.388312
0.452672	0.610329	0.297403
0.493824	0.530516	0.257143
0.534976	0.456573	0.227273
0.576128	0.431925	0.21039
0.61728	0.423709	0.180519
0.658433	0.38615	0.181818
0.699585	0.359155	0.185714
0.740737	0.384977	0.177922
0.781889	0.340376	0.171429
0.823041	0.367371	0.206494
0.864193	0.356808	0.236364
0.905345	0.359155	0.318182
0.946497	0.421362	0.349351
0.987649	0.470657	0.415584
1.0288	0.562207	0.47013
1.06995	0.651408	0.522078
1.1111	0.701878	0.541558
1.15226	0.776995	0.584416
1.19341	0.820423	0.619481
1.23456	0.842723	0.632468
1.27571	0.86385	0.631169
1.31687	0.873239	0.661039
1.35802	0.882629	0.646753
1.39917	0.879108	0.668831
1.44032	0.90493	0.667532
1.48147	0.907277	0.667532
1.52263	0.928404	0.692208
1.56378	0.90493	0.684416
1.60493	0.899061	0.685714
1.64608	0.914319	0.698701
1.68723	0.884977	0.703896
1.72839	0.910798	0.706494
1.76954	0.901408	0.7
1.81069	0.884977	0.720779
1.85184	0.906103	0.719481
1.89299	0.916667	0.701299
1.93415	0.894366	0.675325
1.9753	0.906103	0.703896
2.01645	0.90493	0.722078
2.0576	0.908451	0.694805
2.09875	0.90493	0.681818
2.13991	0.86385	0.615584
2.18106	0.792254	0.520779
2.22221	0.699531	0.394805
2.26336	0.626761	0.31039
2.30451	0.551643	0.268831
2.34567	0.5	0.232468
2.38682	0.457746	0.183117
2.42797	0.423709	0.177922
2.46912	0.393192	0.161039
2.51027	0.374413	0.150649
2.55143	0.365023	0.145455
2.59258	0.369718	0.144156
2.63373	0.336854	0.154545
2.67488	0.333333	0.145455
2.71603	0.340376	0.225974
2.75719	0.387324	0.277922
2.79834	0.400235	0.34026
2.83949	0.521127	0.397403
2.88064	0.584507	0.458442
2.92179	0.696009	0.512987
2.96295	0.730047	0.553247
3.0041	0.774648	0.567532
3.04525	0.812207	0.612987
3.0864	0.847418	0.619481
3.12755	0.862676	0.637662
3.16871	0.880282	0.62987
3.20986	0.899061	0.667532
3.25101	0.876761	0.67013
3.29216	0.899061	0.685714
3.33331	0.889671	0.655844
3.37447	0.901408	0.612987
3.41562	0.839202	0.532468
3.45677	0.760563	0.414286
3.49792	0.676056	0.338961
3.53907	0.591549	0.288312
3.58023	0.53169	0.231169
3.62138	0.480047	0.215584
3.66253	0.443662	0.184416
3.70368	0.438967	0.162338
3.74483	0.420188	0.146753
3.78599	0.383803	0.157143
3.82714	0.369718	0.168831
3.86829	0.369718	0.146753
3.90944	0.369718	0.235065
3.9506	0.367371	0.283117
3.99175	0.430751	0.371429
4.0329	0.505869	0.425974
4.07405	0.600939	0.487013
4.1152	0.669014	0.558442
4.15636	0.745305	0.576623
4.19751	0.768779	0.601299
4.23866	0.778169	0.636364
4.27981	0.846244	0.646753
4.32096	0.855634	0.648052
4.36212	0.836854	0.671429
4.40327	0.870892	0.67013
4.44442	0.86385	0.680519
4.48557	0.889671	0.694805
4.52672	0.880282	0.698701
4.56788	0.894366	0.681818
4.60903	0.866197	0.618182
4.65018	0.803991	0.546753
4.69133	0.713615	0.433766
4.73248	0.646714	0.357143
4.77364	0.580986	0.280519
4.81479	0.514085	0.246753
4.85594	0.460094	0.22987
4.89709	0.42723	0.222078
4.93824	0.415493	0.190909
4.9794	0.397887	0.162338
5.02055	0.361502	0.155844
5.0617	0.334507	0.158442
5.10285	0.334507	0.209091
5.144	0.348592	0.24026
5.18516	0.348592	0.28961
5.22631	0.383803	0.35974
5.26746	0.463615	0.462338
5.30861	0.558685	0.477922
5.34976	0.647887	0.51039
5.39092	0.698357	0.537662
5.43207	0.742958	0.566234
5.47322	0.765258	0.588312
5.51437	0.818075	0.602597
5.55552	0.838028	0.623377
5.59668	0.873239	0.654545
5.63783	0.847418	0.658442
5.67898	0.860329	0.672727
5.72013	0.866197	0.680519
5.76128	0.880282	0.692208
5.80244	0.853286	0.701299
5.84359	0.882629	0.688312
5.88474	0.877934	0.697403
5.92589	0.870892	0.719481
5.96704	0.902582	0.697403
6.0082	0.903756	0.698701
6.04935	0.909624	0.719481
6.0905	0.879108	0.654545
6.13165	0.848592	0.602597
6.1728	0.74061	0.505195
6.21396	0.657277	0.390909
6.25511	0.593897	0.307792
6.29626	0.53169	0.263636
6.33741	0.4777	0.248052
6.37857	0.434272	0.198701
6.41972	0.393192	0.168831
6.46087	0.377934	0.153247
6.50202	0.356808	0.176623
6.54317	0.347418	0.168831
6.58433	0.330986	0.184416
6.62548	0.349765	0.205195
6.66663	0.365023	0.250649
6.70778	0.368545	0.324675
6.74893	0.419014	0.411688
6.79009	0.512911	0.466234
6.83124	0.603286	0.514286
6.87239	0.666667	0.541558
6.91354	0.742958	0.597403
6.95469	0.774648	0.622078
6.99585	0.843897	0.663636
7.037	0.833333	0.67013
7.07815	0.860329	0.698701
7.1193	0.867371	0.718182
7.16045	0.865023	0.705195
7.20161	0.892019	0.706494
7.24276	0.877934	0.736364
7.28391	0.906103	0.725974
7.32506	0.883803	0.72987
7.36621	0.892019	0.74026
7.40737	0.888498	0.741558
7.44852	0.900235	0.738961
7.48967	0.888498	0.72987
7.53082	0.887324	0.666234
7.57197	0.815728	0.583117
7.61313	0.730047	0.475325
7.65428	0.639671	0.388312
7.69543	0.579812	0.332468
7.73658	0.49061	0.31039
7.77773	0.431925	0.258442
7.81889	0.383803	0.232468
7.86004	0.350939	0.207792
7.90119	0.314554	0.188312
7.94234	0.308685	0.2
7.98349	0.315728	0.233766
8.02465	0.321596	0.21039
8.0658	0.298122	0.267532
8.10695	0.266432	0.306494
8.1481	0.327465	0.355844
8.18925	0.420188	0.472727
8.23041	0.502347	0.511688
8.27156	0.570423	0.561039
8.31271	0.663146	0.611688
8.35386	0.733568	0.636364
8.39501	0.7723	0.680519
8.43617	0.818075	0.679221
8.47732	0.846244	0.694805
8.51847	0.853286	0.701299
8.55962	0.867371	0.716883
8.60077	0.872066	0.728571
8.64193	0.866197	0.709091
8.68308	0.872066	0.753247
8.72423	0.877934	0.744156
8.76538	0.876761	0.74026
8.80653	0.897887	0.74026
8.84769	0.892019	0.746753
8.88884	0.870892	0.667532
8.92999	0.823944	0.601299
8.97114	0.731221	0.484416
9.0123	0.631455	0.422078
9.05345	0.576291	0.345455
9.0946	0.465962	0.314286
9.13575	0.421362	0.3
9.1769	0.381455	0.250649
9.21806	0.342723	0.24026
9.25921	0.319249	0.257143
9.30036	0.315728	0.248052
9.34151	0.299296	0.245455
9.38266	0.280516	0.254545
9.42382	0.29108	0.268831
9.46497	0.326291	0.320779
9.50612	0.373239	0.402597
9.54727	0.430751	0.477922
9.58842	0.536385	0.518182
9.62958	0.63615	0.572727
9.67073	0.68662	0.619481
9.71188	0.737089	0.644156
9.75303	0.812207	0.667532
9.79418	0.834507	0.677922
9.83534	0.828638	0.714286
9.87649	0.855634	0.696104
9.91764	0.857981	0.731169
9.95879	0.877934	0.746753
9.99994	0.865023	0.763636
10.0411	0.867371	0.766234
10.0822	0.880282	0.767532
10.1234	0.880282	0.763636
10.1646	0.875587	0.78961
10.2057	0.872066	0.757143
10.2469	0.896714	0.75974
10.288	0.900235	0.758442
10.3292	0.872066	0.698701
10.3703	0.826291	0.590909
10.4115	0.754695	0.501299
10.4526	0.676056	0.42987
10.4938	0.576291	0.367532
10.5349	0.49061	0.338961
10.5761	0.453052	0.271429
10.6172	0.422535	0.254545
10.6584	0.361502	0.261039
10.6995	0.353286	0.272727
10.7407	0.338028	0.257143
10.7818	0.320423	0.241558
10.823	0.319249	0.241558
10.8641	0.296948	0.267532
10.9053	0.305164	0.293506
10.9464	0.349765	0.354545
10.9876	0.394366	0.444156
11.0287	0.495305	0.496104
11.0699	0.599765	0.562338
11.111	0.626761	0.601299
11.1522	0.739437	0.637662
11.1934	0.758216	0.661039
11.2345	0.800469	0.65974
11.2757	0.816901	0.688312
11.3168	0.855634	0.693506
11.358	0.846244	0.697403
11.3991	0.867371	0.719481
11.4403	0.875587	0.720779
11.4814	0.883803	0.714286
11.5226	0.872066	0.7
11.5637	0.866197	0.736364
11.6049	0.893192	0.72987
11.646	0.888498	0.72987
11.6872	0.873239	0.716883
11.7283	0.873239	0.720779
11.7695	0.868545	0.738961
11.8106	0.88615	0.705195
11.8518	0.874413	0.648052
11.8929	0.788732	0.554545
11.9341	0.725352	0.44026
11.9752	0.632629	0.376623
12.0164	0.54108	0.314286
12.0575	0.495305	0.28961
12.0987	0.456573	0.253247
12.1398	0.422535	0.244156
12.181	0.380282	0.227273
12.2222	0.365023	0.24026
12.2633	0.33216	0.249351
12.3045	0.321596	0.236364
12.3456	0.33216	0.251948
12.3868	0.323944	0.261039
12.4279	0.309859	0.315584
12.4691	0.399061	0.374026
12.5102	0.473005	0.436364
12.5514	0.546948	0.518182
12.5925	0.629108	0.551948
12.6337	0.699531	0.588312
12.6748	0.766432	0.572727
12.716	0.780516	0.6
12.7571	0.81338	0.619481
12.7983	0.823944	0.615584
12.8394	0.84507	0.644156
12.8806	0.842723	0.663636
12.9217	0.890845	0.641558
12.9629	0.855634	0.672727
13.004	0.860329	0.672727
13.0452	0.870892	0.685714
13.0863	0.887324	0.667532
13.1275	0.875587	0.692208
13.1687	0.866197	0.672727
13.2098	0.882629	0.671429
13.251	0.868545	0.680519
13.2921	0.873239	0.677922
13.3333	0.862676	0.709091
13.3744	0.873239	0.677922
13.4156	0.857981	0.675325
13.4567	0.865023	0.672727
13.4979	0.876761	0.677922
13.539	0.877934	0.679221
13.5802	0.872066	0.7
13.6213	0.874413	0.693506
13.6625	0.879108	0.649351
13.7036	0.825117	0.594805
13.7448	0.761737	0.498701
13.7859	0.714789	0.402597
13.8271	0.610329	0.325974
13.8682	0.535211	0.25974
13.9094	0.481221	0.215584
13.9505	0.443662	0.209091
13.9917	0.414319	0.184416
14.0328	0.408451	0.188312
14.074	0.380282	0.155844
14.1151	0.352113	0.167532
14.1563	0.375587	0.172727
14.1975	0.335681	0.166234
14.2386	0.323944	0.171429
14.2798	0.34507	0.231169
14.3209	0.377934	0.276623
14.3621	0.40493	0.349351
14.4032	0.485915	0.420779
14.4444	0.583333	0.451948
14.4855	0.678404	0.512987
14.5267	0.7277	0.531169
14.5678	0.805164	0.564935
14.609	0.823944	0.58961
14.6501	0.847418	0.598701
14.6913	0.85446	0.615584
14.7324	0.877934	0.625974
14.7736	0.888498	0.644156
14.8147	0.89554	0.658442
14.8559	0.901408	0.654545
14.897	0.919014	0.672727
14.9382	0.908451	0.668831
14.9793	0.903756	0.672727
15.0205	0.903756	0.667532
15.0616	0.910798	0.672727
15.1028	0.923709	0.680519
15.1439	0.920188	0.7
15.1851	0.929577	0.65974
15.2263	0.911972	0.684416
15.2674	0.91784	0.676623
15.3086	0.91784	0.677922
15.3497	0.914319	0.681818
15.3909	0.928404	0.664935
15.432	0.921362	0.585714
15.4732	0.821596	0.507792
15.5143	0.753521	0.393506
15.5555	0.620892	0.319481
15.5966	0.57277	0.241558
15.6378	0.508216	0.211688
15.6789	0.474178	0.187013
15.7201	0.474178	0.180519
15.7612	0.420188	0.161039
15.8024	0.380282	0.150649
15.8435	0.387324	0.158442
15.8847	0.381455	0.158442
15.9258	0.369718	0.154545
15.967	0.342723	0.180519
16.0081	0.335681	0.198701
16.0493	0.393192	0.257143
16.0904	0.408451	0.323377
16.1316	0.511737	0.416883
16.1727	0.575117	0.454545
16.2139	0.693662	0.498701
16.2551	0.753521	0.52987
16.2962	0.818075	0.545455
16.3374	0.853286	0.585714
16.3785	0.866197	0.602597
16.4197	0.859155	0.598701
16.4608	0.902582	0.641558
16.502	0.899061	0.64026
16.5431	0.89554	0.658442
16.5843	0.901408	0.637662
16.6254	0.923709	0.664935
16.6666	0.911972	0.681818
16.7077	0.921362	0.677922
16.7489	0.913146	0.684416
16.79	0.915493	0.676623
16.8312	0.93662	0.681818
16.8723	0.923709	0.701299
16.9135	0.906103	0.676623
16.9546	0.935446	0.688312
16.9958	0.906103	0.684416
17.0369	0.929577	0.711688
17.0781	0.946009	0.696104
17.1192	0.928404	0.711688
17.1604	0.929577	0.677922
17.2015	0.930751	0.714286
17.2427	0.922535	0.716883
17.2839	0.924883	0.720779
17.325	0.935446	0.688312
17.3662	0.902582	0.68961
17.4073	0.928404	0.702597
17.4485	0.909624	0.701299
17.4896	0.923709	0.727273
17.5308	0.934272	0.7
17.5719	0.899061	0.694805
17.6131	0.921362	0.71039
17.6542	0.926056	0.684416
17.6954	0.91784	0.690909
17.7365	0.88615	0.67013
17.7777	0.916667	0.690909
17.8188	0.931925	0.702597
17.86	0.919014	0.703896
17.9011	0.901408	0.692208
17.9423	0.914319	0.7
17.9834	0.946009	0.712987
18.0246	0.907277	0.690909
18.0657	0.915493	0.703896
18.1069	0.931925	0.696104
18.148	0.910798	0.687013
18.1892	0.901408	0.683117
18.2304	0.92723	0.684416
18.2715	0.923709	0.688312
18.3127	0.902582	0.67013
18.3538	0.922535	0.641558
18.395	0.853286	0.564935
18.4361	0.776995	0.457143
18.4773	0.692488	0.335065
18.5184	0.616197	0.25974
18.5596	0.538732	0.223377
18.6007	0.496479	0.193506
18.6419	0.456573	0.128571
18.683	0.420188	0.137662
18.7242	0.400235	0.125974
18.7653	0.408451	0.148052
18.8065	0.392019	0.116883
18.8476	0.383803	0.123377
18.8888	0.368545	0.114286
18.9299	0.360329	0.125974
18.9711	0.347418	0.133766
19.0122	0.350939	0.164935
19.0534	0.368545	0.22987
19.0945	0.430751	0.307792
19.1357	0.505869	0.379221
19.1768	0.583333	0.444156
19.218	0.663146	0.47013
19.2592	0.721831	0.527273
19.3003	0.775822	0.580519
19.3415	0.825117	0.574026
19.3826	0.852113	0.614286
19.4238	0.881455	0.596104
19.4649	0.892019	0.615584
19.5061	0.892019	0.636364
19.5472	0.908451	0.622078
19.5884	0.920188	0.642857
19.6295	0.902582	0.64026
19.6707	0.929577	0.648052
19.7118	0.922535	0.67013
19.753	0.908451	0.648052
19.7941	0.926056	0.663636
19.8353	0.913146	0.650649
19.8764	0.907277	0.635065
19.9176	0.914319	0.65974
19.9587	0.937793	0.646753
19.9999	0.928404	0.609091
20.041	0.868545	0.496104
20.0822	0.788732	0.402597
20.1233	0.687793	0.328571
20.1645	0.627934	0.274026
20.2056	0.562207	0.242857
20.2468	0.508216	0.196104
20.288	0.485915	0.192208
20.3291	0.457746	0.185714
20.3703	0.440141	0.157143
20.4114	0.430751	0.15974
20.4526	0.426056	0.162338
20.4937	0.393192	0.141558
20.5349	0.402582	0.153247
20.576	0.377934	0.161039
20.6172	0.392019	0.2
20.6583	0.416667	0.25974
20.6995	0.444836	0.292208
20.7406	0.524648	0.383117
20.7818	0.619718	0.425974
20.8229	0.693662	0.474026
20.8641	0.7723	0.506494
20.9052	0.809859	0.535065
20.9464	0.838028	0.551948
20.9875	0.869718	0.564935
21.0287	0.903756	0.594805
21.0698	0.883803	0.587013
21.111	0.911972	0.616883
21.1521	0.924883	0.614286
21.1933	0.89554	0.609091
21.2344	0.938967	0.627273
21.2756	0.914319	0.623377
21.3168	0.924883	0.625974
21.3579	0.924883	0.635065
21.3991	0.930751	0.648052
21.4402	0.950704	0.653247
21.4814	0.930751	0.657143
21.5225	0.950704	0.638961
21.5637	0.934272	0.581818
21.6048	0.857981	0.475325
21.646	0.755869	0.374026
21.6871	0.713615	0.331169
21.7283	0.643192	0.275325
21.7694	0.575117	0.242857
21.8106	0.542254	0.18961
21.8517	0.524648	0.224675
21.8929	0.491784	0.214286
21.934	0.478873	0.192208
21.9752	0.454225	0.183117
22.0163	0.45892	0.174026
22.0575	0.482394	0.185714
22.0986	0.435446	0.161039
22.1398	0.434272	0.192208
22.1809	0.444836	0.224675
22.2221	0.488263	0.311688
22.2632	0.571596	0.393506
22.3044	0.656103	0.419481
22.3456	0.685446	0.467532
22.3867	0.796948	0.494805
22.4279	0.827465	0.520779
22.469	0.859155	0.55974
22.5102	0.887324	0.572727
22.5513	0.894366	0.575325
22.5925	0.914319	0.606494
22.6336	0.881455	0.635065
22.6748	0.892019	0.628571
22.7159	0.897887	0.655844
22.7571	0.908451	0.642857
22.7982	0.894366	0.619481
22.8394	0.911972	0.664935
22.8805	0.900235	0.667532
22.9217	0.900235	0.65974
22.9628	0.894366	0.675325
23.004	0.903756	0.681818
23.0451	0.903756	0.668831
23.0863	0.909624	0.648052
23.1274	0.875587	0.557143
23.1686	0.794601	0.453247
23.2097	0.705399	0.349351
23.2509	0.643192	0.298701
23.2921	0.60446	0.263636
23.3332	0.521127	0.231169
23.3744	0.496479	0.211688
23.4155	0.451878	0.190909
23.4567	0.409624	0.206494
23.4978	0.390845	0.185714
23.539	0.402582	0.183117
23.5801	0.381455	0.209091
23.6213	0.394366	0.179221
23.6624	0.347418	0.185714
23.7036	0.348592	0.245455
23.7447	0.40493	0.27013
23.7859	0.426056	0.367532
23.827	0.524648	0.454545
23.8682	0.589202	0.476623
23.9093	0.66784	0.515584
23.9505	0.728873	0.579221
23.9916	0.784038	0.602597
24.0328	0.785211	0.594805
24.0739	0.811033	0.627273
24.1151	0.795775	0.631169
24.1562	0.818075	0.619481
24.1974	0.826291	0.638961
24.2385	0.811033	0.653247
24.2797	0.818075	0.646753
24.3209	0.823944	0.683117
24.362	0.835681	0.641558
24.4032	0.835681	0.681818
24.4443	0.821596	0.679221
24.4855	0.834507	0.646753
24.5266	0.833333	0.598701
24.5678	0.775822	0.515584
24.6089	0.693662	0.397403
24.6501	0.593897	0.307792
24.6912	0.570423	0.283117
24.7324	0.508216	0.227273
24.7735	0.41784	0.201299
24.8147	0.420188	0.176623
24.8558	0.365023	0.188312
24.897	0.369718	0.184416
24.9381	0.341549	0.209091
24.9793	0.342723	0.175325
25.0204	0.296948	0.167532
25.0616	0.292254	0.190909
25.1027	0.318075	0.215584
25.1439	0.33216	0.283117
25.185	0.375587	0.348052
25.2262	0.464789	0.402597
25.2673	0.542254	0.436364
25.3085	0.618545	0.488312
25.3497	0.685446	0.525974
25.3908	0.752347	0.54026
25.432	0.786385	0.568831
25.4731	0.799296	0.577922
25.5143	0.807512	0.601299
25.5554	0.800469	0.603896
25.5966	0.82277	0.612987
25.6377	0.836854	0.632468
25.6789	0.828638	0.618182
25.72	0.82277	0.625974
25.7612	0.84507	0.632468
25.8023	0.841549	0.645455
25.8435	0.823944	0.644156
25.8846	0.840376	0.644156
25.9258	0.826291	0.562338
25.9669	0.742958	0.433766
26.0081	0.671362	0.38961
26.0492	0.596244	0.311688
26.0904	0.539906	0.262338
26.1315	0.503521	0.187013
26.1727	0.457746	0.177922
26.2138	0.399061	0.196104
26.255	0.396714	0.175325
26.2961	0.379108	0.180519
26.3373	0.348592	0.185714
26.3785	0.34507	0.158442
26.4196	0.341549	0.197403
26.4608	0.330986	0.207792
26.5019	0.352113	0.248052
26.5431	0.423709	0.34026
26.5842	0.481221	0.388312
26.6254	0.583333	0.445455
26.6665	0.617371	0.496104
26.7077	0.700704	0.514286
26.7488	0.732394	0.548052
26.79	0.786385	0.579221
26.8311	0.835681	0.601299
26.8723	0.827465	0.619481
26.9134	0.827465	0.615584
26.9546	0.850939	0.623377
26.9957	0.850939	0.631169
27.0369	0.857981	0.651948
27.078	0.861502	0.645455
27.1192	0.853286	0.651948
27.1603	0.859155	0.645455
27.2015	0.865023	0.65974
27.2426	0.86385	0.642857
27.2838	0.861502	0.596104
27.3249	0.75939	0.494805
27.3661	0.673709	0.398701
27.4073	0.602113	0.333766
27.4484	0.566901	0.297403
27.4896	0.519953	0.258442
27.5307	0.460094	0.227273
27.5719	0.426056	0.232468
27.613	0.424883	0.190909
27.6542	0.365023	0.17013
27.6953	0.365023	0.168831
27.7365	0.361502	0.188312
27.7776	0.359155	0.209091
27.8188	0.35446	0.220779
27.8599	0.380282	0.27013
27.9011	0.422535	0.387013
27.9422	0.483568	0.446753
27.9834	0.603286	0.512987
28.0245	0.658451	0.546753
28.0657	0.719484	0.583117
28.1068	0.774648	0.592208
28.148	0.800469	0.633766
28.1891	0.82277	0.667532
28.2303	0.848592	0.675325
28.2714	0.849765	0.674026
28.3126	0.85446	0.683117
28.3538	0.852113	0.709091
28.3949	0.874413	0.697403
28.4361	0.866197	0.693506
28.4772	0.839202	0.712987
28.5184	0.879108	0.72987
28.5595	0.872066	0.735065
28.6007	0.874413	0.727273
28.6418	0.873239	0.746753
28.683	0.865023	0.754545
28.7241	0.865023	0.662338
28.7653	0.79108	0.568831
28.8064	0.685446	0.481818
28.8476	0.632629	0.4
28.8887	0.579812	0.319481
28.9299	0.530516	0.305195
28.971	0.498826	0.233766
29.0122	0.467136	0.219481
29.0533	0.428404	0.212987
29.0945	0.421362	0.222078
29.1356	0.424883	0.205195
29.1768	0.384977	0.203896
29.2179	0.375587	0.214286
29.2591	0.346244	0.276623
29.3002	0.381455	0.371429
29.3414	0.411972	0.438961
29.3826	0.464789	0.536364
29.4237	0.553991	0.592208
29.4649	0.624413	0.672727
29.506	0.703052	0.718182
29.5472	0.746479	0.735065
29.5883	0.787559	0.763636
29.6295	0.823944	0.785714
29.6706	0.833333	0.787013
29.7118	0.848592	0.816883
29.7529	0.862676	0.816883
29.7941	0.856808	0.801299
29.8352	0.862676	0.81039
29.8764	0.862676	0.822078
29.9175	0.855634	0.819481
29.9587	0.881455	0.841558
29.9998	0.852113	0.814286
30.041	0.85446	0.849351
30.0821	0.887324	0.832468
30.1233	0.869718	0.853247
30.1644	0.884977	0.818182
30.2056	0.892019	0.836364
30.2467	0.881455	0.836364
30.2879	0.870892	0.823377
30.329	0.872066	0.842857
30.3702	0.89554	0.850649
30.4114	0.90493	0.823377
30.4525	0.870892	0.828571
30.4937	0.900235	0.806494
30.5348	0.877934	0.820779
30.576	0.884977	0.801299
30.6171	0.892019	0.81039
30.6583	0.893192	0.802597
30.6994	0.90493	0.785714
30.7406	0.893192	0.803896
30.7817	0.90493	0.768831
30.8229	0.892019	0.785714
30.864	0.890845	0.768831
30.9052	0.906103	0.761039
30.9463	0.924883	0.748052
30.9875	0.907277	0.766234
31.0286	0.930751	0.768831
31.0698	0.915493	0.754545
31.1109	0.920188	0.755844
31.1521	0.924883	0.758442
31.1932	0.906103	0.758442
31.2344	0.926056	0.732468
31.2755	0.934272	0.738961
31.3167	0.929577	0.762338
31.3578	0.922535	0.714286
31.399	0.914319	0.719481
31.4402	0.934272	0.732468
31.4813	0.924883	0.711688
31.5225	0.929577	0.707792
31.5636	0.938967	0.701299
31.6048	0.911972	0.71039
31.6459	0.933099	0.706494
31.6871	0.920188	0.707792
31.7282	0.93662	0.712987
31.7694	0.911972	0.701299
31.8105	0.942488	0.632468
31.8517	0.850939	0.548052
31.8928	0.766432	0.438961
31.934	0.678404	0.358442
31.9751	0.624413	0.280519
32.0163	0.564554	0.233766
32.0574	0.514085	0.216883
32.0986	0.481221	0.183117
32.1397	0.437793	0.175325
32.1809	0.411972	0.15974
32.222	0.387324	0.148052
32.2632	0.388498	0.149351
32.3043	0.365023	0.137662
32.3455	0.360329	0.14026
32.3866	0.339202	0.155844
32.4278	0.350939	0.151948
32.469	0.346244	0.223377
32.5101	0.36385	0.277922
32.5513	0.423709	0.341558
32.5924	0.512911	0.397403
32.6336	0.578638	0.485714
32.6747	0.64554	0.518182
32.7159	0.721831	0.553247
32.757	0.761737	0.550649
32.7982	0.799296	0.602597
32.8393	0.839202	0.594805
32.8805	0.850939	0.62987
32.9216	0.865023	0.612987
32.9628	0.884977	0.638961
33.0039	0.865023	0.620779
33.0451	0.848592	0.555844
33.0862	0.765258	0.436364
33.1274	0.678404	0.398701
33.1685	0.640845	0.292208
33.2097	0.58216	0.25974
33.2508	0.543427	0.27013
33.292	0.494131	0.236364
33.3331	0.469484	0.218182
33.3743	0.475352	0.246753
33.4155	0.464789	0.216883
33.4566	0.453052	0.220779
33.4978	0.429577	0.219481
33.5389	0.431925	0.237662
33.5801	0.448357	0.315584
33.6212	0.481221	0.379221
33.6624	0.537559	0.438961
33.7035	0.640845	0.512987
33.7447	0.711268	0.55974
33.7858	0.757042	0.579221
33.827	0.796948	0.627273
33.8681	0.861502	0.607792
33.9093	0.880282	0.655844
33.9504	0.897887	0.671429
33.9916	0.915493	0.658442
34.0327	0.900235	0.714286
34.0739	0.93662	0.707792
34.115	0.924883	0.718182
34.1562	0.946009	0.715584
34.1973	0.933099	0.705195
34.2385	0.93662	0.658442
34.2796	0.883803	0.588312
34.3208	0.801643	0.488312
34.3619	0.70892	0.411688
34.4031	0.647887	0.354545
34.4443	0.600939	0.298701
34.4854	0.538732	0.263636
34.5266	0.503521	0.267532
34.5677	0.496479	0.232468
34.6089	0.49061	0.225974
34.65	0.449531	0.225974
34.6912	0.433099	0.215584
34.7323	0.444836	0.22987
34.7735	0.464789	0.292208
34.8146	0.437793	0.298701
34.8558	0.480047	0.38961
34.8969	0.556338	0.476623
34.9381	0.622066	0.527273
34.9792	0.679577	0.567532
35.0204	0.739437	0.590909
35.0615	0.814554	0.625974
35.1027	0.826291	0.658442
35.1438	0.874413	0.663636
35.185	0.877934	0.636364
35.2261	0.893192	0.671429
35.2673	0.88615	0.680519
35.3084	0.879108	0.679221
35.3496	0.89554	0.698701
35.3907	0.882629	0.68961
35.4319	0.90493	0.7
35.4731	0.907277	0.705195
35.5142	0.916667	0.719481
35.5554	0.911972	0.644156
35.5965	0.838028	0.602597
35.6377	0.733568	0.501299
35.6788	0.710094	0.398701
35.72	0.625587	0.338961
35.7611	0.596244	0.287013
35.8023	0.530516	0.268831
35.8434	0.497653	0.233766
35.8846	0.483568	0.224675
35.9257	0.469484	0.201299
35.9669	0.447183	0.220779
36.008	0.449531	0.22987
36.0492	0.435446	0.236364
36.0903	0.429577	0.303896
36.1315	0.478873	0.35974
36.1726	0.489437	0.427273
36.2138	0.56338	0.51039
36.2549	0.647887	0.541558
36.2961	0.703052	0.58961
36.3372	0.761737	0.637662
36.3784	0.820423	0.642857
36.4195	0.872066	0.65974
36.4607	0.879108	0.681818
36.5019	0.888498	0.680519
36.543	0.900235	0.705195
36.5842	0.909624	0.711688
36.6253	0.91784	0.72987
36.6665	0.91784	0.735065
36.7076	0.920188	0.707792
36.7488	0.91784	0.733766
36.7899	0.942488	0.718182
36.8311	0.931925	0.733766
36.8722	0.931925	0.748052
36.9134	0.921362	0.758442
36.9545	0.913146	0.742857
36.9957	0.934272	0.694805
37.0368	0.903756	0.651948
37.078	0.767606	0.533766
37.1191	0.700704	0.441558
37.1603	0.650235	0.351948
37.2014	0.584507	0.307792
37.2426	0.534038	0.287013
37.2837	0.501174	0.235065
37.3249	0.480047	0.246753
37.366	0.457746	0.231169
37.4072	0.440141	0.225974
37.4483	0.41784	0.216883
37.4895	0.41784	0.216883
37.5307	0.422535	0.264935
37.5718	0.403756	0.331169
37.613	0.429577	0.403896
37.6541	0.508216	0.462338
37.6953	0.562207	0.525974
37.7364	0.643192	0.546753
37.7776	0.683099	0.628571
37.8187	0.75	0.636364
37.8599	0.798122	0.654545
37.901	0.83216	0.676623
37.9422	0.848592	0.668831
37.9833	0.881455	0.718182
38.0245	0.877934	0.712987
38.0656	0.88615	0.732468
38.1068	0.902582	0.720779
38.1479	0.901408	0.744156
38.1891	0.875587	0.727273
38.2302	0.90493	0.762338
38.2714	0.910798	0.736364
38.3125	0.876761	0.742857
38.3537	0.882629	0.738961
38.3948	0.899061	0.694805
38.436	0.856808	0.611688
38.4772	0.737089	0.520779
38.5183	0.672535	0.437662
38.5595	0.630282	0.348052
38.6006	0.552817	0.319481
38.6418	0.521127	0.277922
38.6829	0.473005	0.285714
38.7241	0.455399	0.244156
38.7652	0.396714	0.236364
38.8064	0.406103	0.224675
38.8475	0.368545	0.254545
38.8887	0.400235	0.222078
38.9298	0.387324	0.254545
38.971	0.379108	0.294805
39.0121	0.426056	0.336364
39.0533	0.485915	0.409091
39.0944	0.539906	0.479221
39.1356	0.619718	0.549351
39.1767	0.663146	0.572727
39.2179	0.719484	0.6
39.259	0.794601	0.612987
39.3002	0.839202	0.637662
39.3413	0.828638	0.653247
39.3825	0.840376	0.674026
39.4236	0.855634	0.662338
39.4648	0.881455	0.684416
39.506	0.879108	0.680519
39.5471	0.887324	0.702597
39.5883	0.884977	0.694805
39.6294	0.893192	0.703896
39.6706	0.902582	0.7
39.7117	0.903756	0.706494
39.7529	0.888498	0.736364
39.794	0.90493	0.719481
39.8352	0.903756	0.68961
39.8763	0.88615	0.638961
39.9175	0.794601	0.535065
39.9586	0.717136	0.431169
39.9998	0.65493	0.355844
40.0409	0.59507	0.3
40.0821	0.558685	0.266234
40.1232	0.502347	0.237662
40.1644	0.469484	0.218182
40.2055	0.457746	0.251948
40.2467	0.473005	0.246753
40.2878	0.441315	0.236364
40.329	0.461268	0.218182
40.3701	0.421362	0.261039
40.4113	0.408451	0.266234
40.4524	0.429577	0.322078
40.4936	0.470657	0.368831
40.5348	0.556338	0.438961
40.5759	0.640845	0.481818
40.6171	0.700704	0.545455
40.6582	0.720657	0.593506
40.6994	0.801643	0.615584
40.7405	0.850939	0.64026
40.7817	0.875587	0.657143
40.8228	0.893192	0.676623
40.864	0.914319	0.716883
40.9051	0.896714	0.683117
40.9463	0.935446	0.712987
40.9874	0.901408	0.724675
41.0286	0.909624	0.722078
41.0697	0.915493	0.728571
41.1109	0.911972	0.715584
41.152	0.919014	0.719481
41.1932	0.921362	0.725974
41.2343	0.922535	0.72987
41.2755	0.924883	0.774026
41.3166	0.937793	0.749351
41.3578	0.954225	0.74026
41.3989	0.920188	0.681818
41.4401	0.825117	0.588312
41.4812	0.742958	0.475325
41.5224	0.685446	0.41039
41.5636	0.597418	0.319481
41.6047	0.553991	0.301299
41.6459	0.514085	0.27013
41.687	0.489437	0.248052
41.7282	0.476526	0.223377
41.7693	0.453052	0.219481
41.8105	0.450704	0.223377
41.8516	0.43662	0.21039
41.8928	0.434272	0.251948
41.9339	0.416667	0.279221
41.9751	0.421362	0.305195
42.0162	0.446009	0.35974
42.0574	0.484742	0.419481
42.0985	0.578638	0.5
42.1397	0.674883	0.550649
42.1808	0.730047	0.593506
42.222	0.786385	0.64026
42.2631	0.816901	0.661039
42.3043	0.855634	0.666234
42.3454	0.882629	0.702597
42.3866	0.893192	0.712987
42.4277	0.903756	0.723377
42.4689	0.909624	0.757143
42.51	0.922535	0.741558
42.5512	0.914319	0.751948
42.5924	0.910798	0.763636
42.6335	0.89554	0.762338
42.6747	0.928404	0.774026
42.7158	0.930751	0.767532
42.757	0.921362	0.767532
42.7981	0.929577	0.785714
42.8393	0.902582	0.776623
42.8804	0.93662	0.792208
42.9216	0.920188	0.806494
42.9627	0.922535	0.783117
43.0039	0.910798	0.793506
43.045	0.929577	0.741558
43.0862	0.900235	0.662338
43.1273	0.816901	0.568831
43.1685	0.705399	0.446753
43.2096	0.685446	0.385714
43.2508	0.573944	0.350649
43.2919	0.549296	0.305195
43.3331	0.523474	0.277922
43.3742	0.492958	0.268831
43.4154	0.4777	0.22987
43.4565	0.447183	0.231169
43.4977	0.430751	0.238961
43.5389	0.42723	0.246753
43.58	0.422535	0.261039
43.6212	0.40493	0.267532
43.6623	0.420188	0.3
43.7035	0.440141	0.366234
43.7446	0.488263	0.446753
43.7858	0.558685	0.528571
43.8269	0.637324	0.555844
43.8681	0.720657	0.609091
43.9092	0.768779	0.622078
43.9504	0.815728	0.663636
43.9915	0.846244	0.687013
44.0327	0.880282	0.724675
44.0738	0.892019	0.748052
44.115	0.897887	0.755844
44.1561	0.907277	0.735065
44.1973	0.907277	0.748052
44.2384	0.924883	0.757143
44.2796	0.911972	0.736364
44.3207	0.92723	0.762338
44.3619	0.933099	0.775325
44.403	0.91784	0.766234
44.4442	0.954225	0.792208
44.4853	0.935446	0.8
44.5265	0.914319	0.797403
44.5677	0.947183	0.780519
44.6088	0.947183	0.787013
44.65	0.934272	0.780519
44.6911	0.921362	0.793506
44.7323	0.938967	0.780519
44.7734	0.951878	0.787013
44.8146	0.934272	0.824675
44.8557	0.948357	0.792208
44.8969	0.967136	0.757143
44.938	0.914319	0.664935
44.9792	0.805164	0.574026
45.0203	0.728873	0.480519
45.0615	0.676056	0.372727
45.1026	0.588028	0.331169
45.1438	0.512911	0.268831
45.1849	0.516432	0.251948
45.2261	0.488263	0.246753
45.2672	0.453052	0.22987
45.3084	0.456573	0.244156
45.3495	0.429577	0.227273
45.3907	0.399061	0.242857
45.4318	0.406103	0.244156
45.473	0.388498	0.267532
45.5141	0.402582	0.296104
45.5553	0.416667	0.32987
45.5965	0.476526	0.42987
45.6376	0.53169	0.475325
45.6788	0.630282	0.502597
45.7199	0.692488	0.583117
45.7611	0.752347	0.605195
45.8022	0.795775	0.633766
45.8434	0.836854	0.663636
45.8845	0.85446	0.703896
45.9257	0.893192	0.705195
45.9668	0.901408	0.745455
46.008	0.928404	0.75974
46.0491	0.906103	0.749351
46.0903	0.922535	0.744156
46.1314	0.937793	0.761039
46.1726	0.926056	0.796104
46.2137	0.934272	0.775325
46.2549	0.934272	0.776623
46.296	0.929577	0.780519
46.3372	0.965962	0.763636
46.3783	0.955399	0.693506
46.4195	0.855634	0.601299
46.4606	0.771127	0.483117
46.5018	0.706573	0.418182
46.5429	0.650235	0.348052
46.5841	0.598592	0.302597
46.6253	0.545775	0.27013
46.6664	0.525822	0.251948
46.7076	0.504695	0.279221
46.7487	0.497653	0.246753
46.7899	0.492958	0.253247
46.831	0.454225	0.241558
46.8722	0.423709	0.248052
46.9133	0.447183	0.263636
46.9545	0.430751	0.324675
46.9956	0.450704	0.392208
47.0368	0.50939	0.433766
47.0779	0.600939	0.506494
47.1191	0.656103	0.546753
47.1602	0.724178	0.593506
47.2014	0.766432	0.641558
47.2425	0.82277	0.654545
47.2837	0.873239	0.658442
47.3248	0.897887	0.703896
47.366	0.883803	0.723377
47.4071	0.915493	0.724675
47.4483	0.896714	0.753247
47.4894	0.920188	0.749351
47.5306	0.943662	0.728571
47.5717	0.946009	0.763636
47.6129	0.948357	0.74026
47.6541	0.944836	0.78961
47.6952	0.948357	0.779221
47.7364	0.95892	0.790909
47.7775	0.944836	0.779221
47.8187	0.965962	0.758442
47.8598	0.940141	0.715584
47.901	0.881455	0.598701
47.9421	0.788732	0.492208
47.9833	0.717136	0.407792
48.0244	0.663146	0.351948
48.0656	0.600939	0.328571
48.1067	0.543427	0.287013
48.1479	0.543427	0.235065
48.189	0.514085	0.238961
48.2302	0.46831	0.228571
48.2713	0.453052	0.214286
48.3125	0.450704	0.22987
48.3536	0.443662	0.238961
48.3948	0.435446	0.254545
48.4359	0.435446	0.301299
48.4771	0.460094	0.358442
48.5182	0.512911	0.441558
48.5594	0.570423	0.485714
48.6006	0.619718	0.541558
48.6417	0.741784	0.581818
48.6829	0.758216	0.632468
48.724	0.82277	0.646753
48.7652	0.865023	0.677922
48.8063	0.903756	0.720779
48.8475	0.894366	0.724675
48.8886	0.901408	0.714286
48.9298	0.90493	0.732468
48.9709	0.928404	0.758442
49.0121	0.935446	0.748052
49.0532	0.916667	0.725974
49.0944	0.938967	0.796104
49.1355	0.935446	0.748052
49.1767	0.942488	0.783117
49.2178	0.964789	0.761039
49.259	0.929577	0.780519
49.3001	0.949531	0.775325
49.3413	0.944836	0.787013
49.3824	0.937793	0.787013
49.4236	0.948357	0.780519
49.4647	0.948357	0.696104
49.5059	0.902582	0.627273
49.547	0.800469	0.528571
49.5882	0.719484	0.419481
49.6294	0.642019	0.358442
49.6705	0.579812	0.316883
49.7117	0.551643	0.264935
49.7528	0.523474	0.281818
49.794	0.521127	0.242857
49.8351	0.484742	0.238961
49.8763	0.474178	0.237662
49.9174	0.433099	0.233766
49.9586	0.440141	0.235065
49.9997	0.410798	0.242857
50.0409	0.422535	0.279221
50.082	0.426056	0.332468
50.1232	0.475352	0.388312
50.1643	0.524648	0.458442
50.2055	0.630282	0.549351
50.2466	0.679577	0.583117
50.2878	0.762911	0.636364
50.3289	0.818075	0.664935
50.3701	0.850939	0.712987
50.4112	0.881455	0.724675
50.4524	0.903756	0.741558
50.4935	0.915493	0.75974
50.5347	0.910798	0.764935
50.5758	0.909624	0.758442
50.617	0.913146	0.775325
50.6582	0.935446	0.803896
50.6993	0.934272	0.785714
50.7405	0.923709	0.787013
50.7816	0.938967	0.787013
50.8228	0.915493	0.803896
50.8639	0.955399	0.792208
50.9051	0.941315	0.698701
50.9462	0.881455	0.603896
50.9874	0.79108	0.524675
51.0285	0.720657	0.415584
51.0697	0.653756	0.337662
51.1108	0.584507	0.319481
51.152	0.543427	0.27013
51.1931	0.512911	0.249351
51.2343	0.485915	0.241558
51.2754	0.444836	0.219481
51.3166	0.430751	0.241558
51.3577	0.446009	0.244156
51.3989	0.435446	0.235065
51.44	0.420188	0.253247
51.4812	0.392019	0.325974
51.5223	0.416667	0.376623
51.5635	0.484742	0.448052
51.6046	0.559859	0.48961
51.6458	0.624413	0.584416
51.687	0.707746	0.602597
51.7281	0.751174	0.658442
51.7693	0.816901	0.68961
51.8104	0.848592	0.711688
51.8516	0.868545	0.720779
51.8927	0.879108	0.748052
51.9339	0.882629	0.75974
51.975	0.883803	0.763636
52.0162	0.92723	0.796104
52.0573	0.91784	0.797403
52.0985	0.922535	0.788312
52.1396	0.919014	0.780519
52.1808	0.910798	0.849351
52.2219	0.916667	0.82987
52.2631	0.949531	0.812987
52.3042	0.943662	0.835065
52.3454	0.934272	0.824675
52.3865	0.910798	0.836364
52.4277	0.93662	0.819481
52.4688	0.950704	0.85974
52.51	0.929577	0.844156
52.5511	0.929577	0.822078
52.5923	0.919014	0.855844
52.6334	0.916667	0.793506
52.6746	0.91784	0.733766
52.7158	0.83216	0.619481
52.7569	0.739437	0.515584
52.7981	0.658451	0.402597
52.8392	0.588028	0.328571
52.8804	0.546948	0.305195
52.9215	0.489437	0.307792
52.9627	0.469484	0.271429
53.0038	0.446009	0.254545
53.045	0.431925	0.264935
53.0861	0.408451	0.237662
53.1273	0.420188	0.232468
53.1684	0.449531	0.253247
53.2096	0.406103	0.25974
53.2507	0.408451	0.32987
53.2919	0.440141	0.393506
53.333	0.471831	0.441558
53.3742	0.557512	0.505195
53.4153	0.631455	0.555844
53.4565	0.690141	0.62987
53.4976	0.742958	0.633766
53.5388	0.801643	0.684416
53.5799	0.846244	0.683117
53.6211	0.866197	0.692208
53.6623	0.892019	0.736364
53.7034	0.872066	0.746753
53.7446	0.894366	0.753247
53.7857	0.911972	0.787013
53.8269	0.902582	0.768831
53.868	0.915493	0.785714
53.9092	0.899061	0.784416
53.9503	0.91784	0.775325
53.9915	0.931925	0.794805
54.0326	0.900235	0.805195
54.0738	0.906103	0.797403
54.1149	0.908451	0.827273
54.1561	0.923709	0.767532
54.1972	0.940141	0.72987
54.2384	0.850939	0.625974
54.2795	0.789906	0.538961
54.3207	0.680751	0.437662
54.3618	0.646714	0.383117
54.403	0.569249	0.306494
54.4441	0.532864	0.281818
54.4853	0.5223	0.268831
54.5264	0.440141	0.222078
54.5676	0.428404	0.233766
54.6087	0.415493	0.219481
54.6499	0.422535	0.215584
54.6911	0.423709	0.219481
54.7322	0.428404	0.241558
54.7734	0.388498	0.302597
54.8145	0.428404	0.374026
54.8557	0.480047	0.419481
54.8968	0.544601	0.462338
54.938	0.633803	0.546753
54.9791	0.691315	0.592208
55.0203	0.765258	0.644156
55.0614	0.796948	0.677922
55.1026	0.841549	0.703896
55.1437	0.859155	0.707792
55.1849	0.884977	0.732468
55.226	0.901408	0.74026
55.2672	0.882629	0.753247
55.3083	0.906103	0.779221
55.3495	0.894366	0.776623
55.3906	0.922535	0.784416
55.4318	0.908451	0.805195
55.4729	0.90493	0.824675
55.5141	0.89554	0.801299
55.5552	0.919014	0.785714
55.5964	0.92723	0.787013
55.6375	0.920188	0.81039
55.6787	0.938967	0.768831
55.7199	0.914319	0.703896
55.761	0.841549	0.594805
55.8022	0.747653	0.493506
55.8433	0.63615	0.393506
55.8845	0.60446	0.357143
55.9256	0.557512	0.314286
55.9668	0.501174	0.287013
56.0079	0.496479	0.237662
56.0491	0.501174	0.222078
56.0902	0.448357	0.211688
56.1314	0.431925	0.215584
56.1725	0.440141	0.251948
56.2137	0.41784	0.22987
56.2548	0.41784	0.253247
56.296	0.413146	0.318182
56.3371	0.434272	0.366234
56.3783	0.470657	0.453247
56.4194	0.573944	0.515584
56.4606	0.671362	0.577922
56.5017	0.698357	0.619481
56.5429	0.786385	0.628571
56.584	0.825117	0.681818
56.6252	0.853286	0.712987
56.6663	0.867371	0.720779
56.7075	0.890845	0.732468
56.7487	0.900235	0.744156
56.7898	0.921362	0.776623
56.831	0.921362	0.767532
56.8721	0.915493	0.779221
56.9133	0.926056	0.802597
56.9544	0.938967	0.803896
56.9956	0.934272	0.797403
57.0367	0.944836	0.788312
57.0779	0.93662	0.750649
57.119	0.929577	0.722078
57.1602	0.859155	0.585714
57.2013	0.794601	0.496104
57.2425	0.673709	0.412987
57.2836	0.618545	0.376623
57.3248	0.56338	0.305195
57.3659	0.489437	0.3
57.4071	0.512911	0.237662
57.4482	0.460094	0.227273
57.4894	0.478873	0.202597
57.5305	0.475352	0.214286
57.5717	0.41784	0.21039
57.6128	0.442488	0.211688
57.654	0.416667	0.274026
57.6951	0.449531	0.335065
57.7363	0.465962	0.381818
57.7775	0.515258	0.422078
57.8186	0.606808	0.506494
57.8598	0.666667	0.576623
57.9009	0.730047	0.628571
57.9421	0.768779	0.636364
57.9832	0.819249	0.664935
58.0244	0.867371	0.685714
58.0655	0.889671	0.714286
58.1067	0.908451	0.733766
58.1478	0.914319	0.742857
58.189	0.922535	0.777922
58.2301	0.942488	0.774026
58.2713	0.934272	0.774026
58.3124	0.913146	0.812987
58.3536	0.914319	0.794805
58.3947	0.941315	0.809091
58.4359	0.937793	0.788312
58.477	0.935446	0.794805
58.5182	0.915493	0.815584
58.5593	0.946009	0.807792
58.6005	0.946009	0.779221
58.6416	0.953052	0.688312
58.6828	0.884977	0.602597
58.724	0.814554	0.483117
58.7651	0.698357	0.397403
58.8063	0.656103	0.367532
58.8474	0.59507	0.357143
58.8886	0.566901	0.277922
58.9297	0.528169	0.257143
58.9709	0.502347	0.244156
59.012	0.476526	0.219481
59.0532	0.465962	0.215584
59.0943	0.46831	0.231169
59.1355	0.42723	0.248052
59.1766	0.426056	0.24026
59.2178	0.446009	0.332468
59.2589	0.441315	0.380519
59.3001	0.516432	0.42987
59.3412	0.586854	0.481818
59.3824	0.66784	0.557143
59.4235	0.720657	0.598701
59.4647	0.788732	0.638961
59.5058	0.799296	0.672727
59.547	0.866197	0.701299
59.5881	0.89554	0.723377
59.6293	0.889671	0.707792
59.6704	0.915493	0.744156
59.7116	0.920188	0.75974
59.7528	0.935446	0.777922
59.7939	0.916667	0.780519
59.8351	0.922535	0.784416
59.8762	0.933099	0.801299
59.9174	0.954225	0.8
59.9585	0.93662	0.779221
59.9997	0.933099	0.806494
60.0408	0.933099	0.837662
60.082	0.940141	0.818182
60.1231	0.941315	0.822078
60.1643	0.929577	0.820779
60.2054	0.940141	0.842857
60.2466	0.937793	0.805195
60.2877	0.935446	0.827273
60.3289	0.931925	0.81039
60.37	0.955399	0.767532
60.4112	0.840376	0.683117
60.4523	0.776995	0.576623
60.4935	0.672535	0.468831
60.5346	0.623239	0.357143
60.5758	0.555164	0.357143
60.6169	0.528169	0.28961
60.6581	0.498826	0.267532
60.6992	0.456573	0.253247
60.7404	0.442488	0.205195
60.7816	0.430751	0.194805
60.8227	0.40493	0.21039
60.8639	0.407277	0.207792
60.905	0.383803	0.197403
60.9462	0.400235	0.255844
60.9873	0.393192	0.288312
61.0285	0.415493	0.342857
61.0696	0.5	0.398701
61.1108	0.577465	0.471429
61.1519	0.63615	0.519481
61.1931	0.710094	0.588312
61.2342	0.774648	0.612987
61.2754	0.815728	0.649351
61.3165	0.828638	0.679221
61.3577	0.883803	0.72987
61.3988	0.900235	0.714286
61.44	0.899061	0.722078
61.4811	0.909624	0.745455
61.5223	0.89554	0.75974
61.5634	0.892019	0.762338
61.6046	0.920188	0.75974
61.6457	0.908451	0.766234
61.6869	0.930751	0.771429
61.728	0.923709	0.784416
61.7692	0.902582	0.776623
61.8104	0.919014	0.777922
61.8515	0.911972	0.755844
61.8927	0.911972	0.805195
61.9338	0.907277	0.784416
61.975	0.947183	0.784416
62.0161	0.934272	0.780519
62.0573	0.920188	0.785714
62.0984	0.926056	0.798701
62.1396	0.934272	0.794805
62.1807	0.926056	0.788312
62.2219	0.929577	0.809091
62.263	0.911972	0.825974
62.3042	0.941315	0.787013
62.3453	0.942488	0.787013
62.3865	0.940141	0.785714
62.4276	0.907277	0.797403
62.4688	0.930751	0.797403
62.5099	0.920188	0.787013
62.5511	0.90493	0.783117
62.5922	0.921362	0.793506
62.6334	0.948357	0.779221
62.6745	0.937793	0.811688
62.7157	0.924883	0.780519
62.7568	0.928404	0.823377
62.798	0.924883	0.784416
62.8392	0.935446	0.777922
62.8803	0.940141	0.805195
62.9215	0.928404	0.792208
62.9626	0.924883	0.798701
63.0038	0.926056	0.780519
63.0449	0.922535	0.798701
63.0861	0.91784	0.796104
63.1272	0.920188	0.818182
63.1684	0.92723	0.802597
63.2095	0.93662	0.792208
63.2507	0.928404	0.792208
63.2918	0.938967	0.802597
63.333	0.930751	0.802597
63.3741	0.92723	0.801299
63.4153	0.934272	0.806494
63.4564	0.940141	0.802597
63.4976	0.937793	0.805195
63.5387	0.924883	0.797403
63.5799	0.920188	0.787013
63.621	0.935446	0.783117
63.6622	0.931925	0.809091
63.7033	0.931925	0.803896
63.7445	0.947183	0.787013
63.7857	0.938967	0.797403
63.8268	0.924883	0.787013
63.868	0.940141	0.805195
63.9091	0.937793	0.807792
63.9503	0.944836	0.812987
63.9914	0.907277	0.822078
64.0326	0.922535	0.836364
64.0737	0.941315	0.816883
64.1149	0.921362	0.811688
64.156	0.964789	0.801299
64.1972	0.929577	0.814286
64.2383	0.924883	0.794805
64.2795	0.942488	0.803896
64.3206	0.940141	0.796104
64.3618	0.937793	0.798701
64.4029	0.934272	0.819481
64.4441	0.919014	0.805195
64.4852	0.934272	0.818182
64.5264	0.916667	0.805195
64.5675	0.921362	0.814286
64.6087	0.935446	0.806494
64.6498	0.948357	0.805195
64.691	0.935446	0.816883
64.7321	0.93662	0.807792
64.7733	0.95892	0.809091
64.8145	0.928404	0.790909
64.8556	0.92723	0.815584
64.8968	0.913146	0.802597
64.9379	0.915493	0.822078
64.9791	0.933099	0.81039
65.0202	0.929577	0.811688
65.0614	0.941315	0.809091
65.1025	0.957746	0.790909
65.1437	0.931925	0.805195
65.1848	0.914319	0.820779
65.226	0.916667	0.798701
65.2671	0.930751	0.820779
65.3083	0.922535	0.809091
65.3494	0.899061	0.809091
65.3906	0.88615	0.790909
65.4317	0.915493	0.793506
65.4729	0.923709	0.764935
65.514	0.934272	0.674026
65.5552	0.846244	0.616883
65.5963	0.766432	0.506494
65.6375	0.694836	0.416883
65.6786	0.600939	0.35974
65.7198	0.565728	0.297403
65.7609	0.501174	0.223377
65.8021	0.465962	0.183117
65.8433	0.423709	0.2
65.8844	0.400235	0.174026
65.9256	0.403756	0.177922
65.9667	0.379108	0.194805
66.0079	0.365023	0.188312
66.049	0.327465	0.157143
66.0902	0.357981	0.166234
66.1313	0.342723	0.180519
66.1725	0.348592	0.161039
66.2136	0.367371	0.220779
66.2548	0.359155	0.287013
66.2959	0.390845	0.361039
66.3371	0.449531	0.414286
66.3782	0.551643	0.479221
66.4194	0.632629	0.545455
66.4605	0.693662	0.596104
66.5017	0.726526	0.631169
66.5428	0.794601	0.664935
66.584	0.860329	0.646753
66.6251	0.868545	0.688312
66.6663	0.884977	0.718182
66.7074	0.877934	0.722078
66.7486	0.893192	0.731169
66.7897	0.916667	0.746753
66.8309	0.937793	0.744156
66.8721	0.921362	0.763636
66.9132	0.935446	0.757143
66.9544	0.92723	0.768831
66.9955	0.940141	0.771429
67.0367	0.944836	0.768831
67.0778	0.938967	0.77013
67.119	0.942488	0.780519
67.1601	0.93662	0.790909
67.2013	0.955399	0.751948
67.2424	0.985915	0.687013
67.2836	0.923709	0.588312
67.3247	0.866197	0.514286
67.3659	0.753521	0.432468
67.407	0.676056	0.351948
67.4482	0.644366	0.272727
67.4893	0.590376	0.231169
67.5305	0.508216	0.238961
67.5716	0.502347	0.196104
67.6128	0.480047	0.175325
67.6539	0.456573	0.176623
67.6951	0.429577	0.17013
67.7362	0.424883	0.175325
67.7774	0.421362	0.151948
67.8185	0.409624	0.223377
67.8597	0.424883	0.262338
67.9009	0.45892	0.325974
67.942	0.511737	0.427273
67.9832	0.610329	0.497403
68.0243	0.653756	0.532468
68.0655	0.726526	0.574026
68.1066	0.768779	0.627273
68.1478	0.826291	0.632468
68.1889	0.892019	0.662338
68.2301	0.893192	0.696104
68.2712	0.894366	0.696104
68.3124	0.921362	0.715584
68.3535	0.923709	0.718182
68.3947	0.934272	0.719481
68.4358	0.949531	0.722078
68.477	0.942488	0.751948
68.5181	0.950704	0.744156
68.5593	0.950704	0.757143
68.6004	0.960094	0.771429
68.6416	0.978873	0.758442
68.6827	0.95892	0.753247
68.7239	0.953052	0.74026
68.765	0.963615	0.736364
68.8062	0.948357	0.748052
68.8474	0.969484	0.75974
68.8885	0.976526	0.751948
68.9297	0.974178	0.75974
68.9708	0.96831	0.763636
69.012	0.980047	0.763636
69.0531	0.964789	0.763636
69.0943	0.948357	0.77013
69.1354	0.978873	0.768831
69.1766	0.987089	0.666234
69.2177	0.929577	0.601299
69.2589	0.816901	0.506494
69.3	0.758216	0.418182
69.3412	0.703052	0.328571
69.3823	0.626761	0.285714
69.4235	0.575117	0.238961
69.4646	0.546948	0.187013
69.5058	0.5	0.21039
69.5469	0.492958	0.185714
69.5881	0.460094	0.181818
69.6292	0.460094	0.168831
69.6704	0.473005	0.154545
69.7115	0.45892	0.171429
69.7527	0.422535	0.223377
69.7938	0.448357	0.288312
69.835	0.473005	0.349351
69.8762	0.514085	0.424675

## Sheet: Figure_9c
Time (s)	anterior region	posterior region
0	0.896714	0.753247
0.041152	0.920188	0.749351
0.0823041	0.943662	0.728571
0.123456	0.946009	0.763636
0.164608	0.948357	0.74026
0.20576	0.944836	0.78961
0.246912	0.948357	0.779221
0.288064	0.95892	0.790909
0.329216	0.944836	0.779221
0.370368	0.965962	0.758442
0.41152	0.940141	0.715584
0.452672	0.881455	0.598701
0.493824	0.788732	0.492208
0.534976	0.717136	0.407792
0.576128	0.663146	0.351948
0.61728	0.600939	0.328571
0.658433	0.543427	0.287013
0.699585	0.543427	0.235065
0.740737	0.514085	0.238961
0.781889	0.46831	0.228571
0.823041	0.453052	0.214286
0.864193	0.450704	0.22987
0.905345	0.443662	0.238961
0.946497	0.435446	0.254545
0.987649	0.435446	0.301299
1.0288	0.460094	0.358442
1.06995	0.512911	0.441558
1.1111	0.570423	0.485714
1.15226	0.619718	0.541558
1.19341	0.741784	0.581818
1.23456	0.758216	0.632468
1.27571	0.82277	0.646753
1.31687	0.865023	0.677922
1.35802	0.903756	0.720779
1.39917	0.894366	0.724675
1.44032	0.901408	0.714286
1.48147	0.90493	0.732468
1.52263	0.928404	0.758442
1.56378	0.935446	0.748052
1.60493	0.916667	0.725974
1.64608	0.938967	0.796104
1.68723	0.935446	0.748052
1.72839	0.942488	0.783117
1.76954	0.964789	0.761039
1.81069	0.929577	0.780519
1.85184	0.949531	0.775325
1.89299	0.944836	0.787013
1.93415	0.937793	0.787013
1.9753	0.948357	0.780519

## Sheet: Figure_9d
Time (s)	Contraction 1	Contraction 2	Contraction 3	Contraction 4	Contraction 5	Contraction 6	Contraction 7	Contraction 8	Contraction 9	Contraction 10	Contraction 11	Contraction 12	Contraction 13	Contraction 14
0	0.635865	0.659307	0.689455	0.670747	0.678899	0.666116	0.683706	0.717187	0.637866	0.770782	0.645863	0.601419	0.682951	0.681272
0.0149985	0.640084	0.616017	0.636733	0.709698	0.684404	0.669421	0.610295	0.706771	0.693804	0.692593	0.740288	0.599527	0.70495	0.65742
0.0299969	0.602954	0.634199	0.692048	0.689825	0.655046	0.681818	0.625515	0.691146	0.660241	0.699177	0.651259	0.604257	0.644455	0.6053
0.0449954	0.65865	0.651515	0.603025	0.707313	0.648624	0.629752	0.657744	0.752778	0.646472	0.721399	0.599101	0.568307	0.619707	0.69629
0.0599939	0.642616	0.630736	0.694641	0.716057	0.644037	0.755372	0.64521	0.695486	0.64475	0.744444	0.643165	0.72157	0.666453	0.710424
0.0749923	0.663713	0.649784	0.698963	0.637361	0.646789	0.769421	0.669382	0.708507	0.642169	0.704938	0.658453	0.616556	0.691201	0.601767
0.0899908	0.694937	0.653247	0.612532	0.619078	0.720183	0.733884	0.629991	0.744965	0.636145	0.697	0.67554	0.623179	0.721448	0.746643
0.104989	0.677215	0.662771	0.647969	0.640541	0.694495	0.680165	0.650582	0.727604	0.590534	0.692593	0.676439	0.643046	0.695784	0.716608
0.119988	0.723629	0.684416	0.628954	0.635771	0.618349	0.698347	0.727574	0.704167	0.635284	0.715638	0.666547	0.673321	0.694867	0.660071
0.134986	0.762447	0.68961	0.729213	0.694595	0.579817	0.65124	0.725783	0.6625	0.665404	0.668724	0.577518	0.643046	0.715949	0.667138
0.149985	0.723629	0.625541	0.679084	0.677107	0.566055	0.720661	0.659534	0.707639	0.640448	0.680247	0.671043	0.586282	0.666453	0.666254
0.164983	0.64346	0.694805	0.677355	0.696184	0.561468	0.671901	0.654163	0.65816	0.660241	0.702469	0.626978	0.648723	0.546379	0.64682
0.179982	0.672996	0.702597	0.647969	0.681081	0.557798	0.672727	0.659534	0.640799	0.636145	0.717284	0.627878	0.626963	0.574794	0.65212
0.19498	0.653586	0.675758	0.672169	0.712083	0.566972	0.713223	0.741003	0.686806	0.686919	0.679424	0.682734	0.623179	0.627039	0.635336
0.209979	0.675527	0.750216	0.689455	0.669952	0.586239	0.647107	0.727574	0.682465	0.620654	0.707407	0.66295	0.651561	0.683868	0.609717
0.224977	0.657806	0.746753	0.754278	0.64213	0.611927	0.628926	0.688183	0.654687	0.596558	0.737037	0.602698	0.643046	0.571127	0.663604
0.239975	0.626582	0.678355	0.552895	0.782035	0.619266	0.62314	0.741898	0.63559	0.575904	0.741152	0.598201	0.595743	0.57571	0.663604
0.254974	0.614768	0.707792	0.593518	0.758188	0.614679	0.661983	0.718621	0.619097	0.707573	0.678601	0.559532	0.618448	0.577544	0.688339
0.269972	0.638397	0.680087	0.705013	0.710493	0.591743	0.634711	0.722202	0.613021	0.628399	0.736214	0.593705	0.573037	0.607791	0.623852
0.284971	0.704219	0.684416	0.697234	0.719237	0.604587	0.683471	0.676544	0.553993	0.647332	0.713992	0.701619	0.654399	0.622456	0.608834
0.299969	0.682278	0.669697	0.608211	0.673927	0.589908	0.684298	0.699821	0.534896	0.67315	0.728807	0.638669	0.706433	0.576627	0.552297
0.314968	0.521941	0.609957	0.666984	0.68744	0.63945	0.690909	0.617457	0.47934	0.631842	0.686831	0.573921	0.591012	0.680202	0.575265
0.329966	0.494937	0.628139	0.671305	0.658029	0.590826	0.635537	0.672068	0.558333	0.631842	0.726337	0.540647	0.591958	0.627956	0.602
0.344965	0.465401	0.649784	0.665255	0.615103	0.588991	0.622314	0.634467	0.522743	0.636145	0.663786	0.620683	0.575875	0.608708	0.519611
0.359963	0.467932	0.511255	0.715385	0.607154	0.566055	0.729752	0.552999	0.488021	0.597418	0.65144	0.560432	0.641154	0.689368	0.519611
0.374962	0.468776	0.487013	0.613397	0.582512	0.634862	0.734711	0.505551	0.448958	0.597	0.630041	0.490288	0.594797	0.675619	0.55583
0.38996	0.402954	0.462771	0.612532	0.615898	0.562385	0.638017	0.499284	0.437674	0.646472	0.545267	0.494784	0.661022	0.610541	0.50371
0.404959	0.385232	0.419481	0.578825	0.568203	0.638532	0.611	0.559266	0.403819	0.615491	0.476132	0.392266	0.547493	0.595875	0.54523
0.419957	0.35654	0.409957	0.545981	0.583307	0.566055	0.609917	0.515398	0.411632	0.671429	0.495062	0.433633	0.499243	0.473052	0.528445
0.434956	0.462025	0.394372	0.539931	0.51256	0.555046	0.536364	0.490331	0.376042	0.641308	0.471193	0.452518	0.519111	0.513382	0.486042
0.449954	0.360759	0.352814	0.466465	0.452941	0.577064	0.542149	0.404387	0.38125	0.610327	0.463786	0.427338	0.479376	0.536297	0.482509
0.464952	0.37173	0.471429	0.374849	0.452146	0.548624	0.494215	0.37932	0.424653	0.650775	0.415226	0.398561	0.508704	0.516132	0.472792
0.479951	0.378481	0.414286	0.318669	0.399682	0.505505	0.461157	0.371262	0.415104	0.564716	0.361728	0.39946	0.440587	0.530797	0.436572
0.494949	0.363291	0.445455	0.303976	0.454531	0.440367	0.438017	0.302328	0.344792	0.508778	0.354321	0.438129	0.362062	0.410724	0.376502
0.509948	0.476371	0.407359	0.357563	0.37186	0.390826	0.380992	0.327395	0.267535	0.480379	0.41358	0.452518	0.409366	0.394225	0.289929
0.524946	0.462025	0.358874	0.316076	0.382989	0.438532	0.397521	0.374843	0.323958	0.556971	0.373251	0.43723	0.396121	0.435472	0.327032
0.539945	0.430802	0.39697	0.251253	0.385374	0.406422	0.383471	0.394539	0.333507	0.464028	0.421811	0.519065	0.293945	0.407058	0.337633
0.554943	0.363291	0.409091	0.356698	0.321781	0.32844	0.394215	0.341719	0.340451	0.458003	0.416049	0.403058	0.295837	0.362145	0.3447
0.569942	0.322785	0.433333	0.203717	0.296343	0.356881	0.377686	0.389167	0.312674	0.399484	0.34856	0.368885	0.265563	0.421723	0.35265
0.58494	0.333755	0.409957	0.217545	0.377424	0.329358	0.398347	0.374843	0.278819	0.416695	0.262963	0.479496	0.239073	0.348396	0.363251
0.599939	0.337131	0.381385	0.234831	0.379014	0.291743	0.354545	0.373948	0.299653	0.377969	0.398765	0.38777	0.257048	0.311732	0.339399
0.614937	0.374262	0.338961	0.238289	0.294754	0.293578	0.31405	0.332766	0.308333	0.294492	0.290123	0.385971	0.24948	0.429973	0.378269
0.629936	0.351477	0.399567	0.210631	0.354372	0.27156	0.314876	0.325604	0.262326	0.290189	0.416872	0.330216	0.312867	0.37406	0.395936
0.644934	0.366667	0.340693	0.297061	0.313831	0.251376	0.32562	0.339033	0.259722	0.282444	0.37572	0.332914	0.297729	0.401558	0.334982
0.659933	0.448523	0.298268	0.338548	0.336089	0.231193	0.308264	0.38111	0.293576	0.314286	0.347737	0.32482	0.251372	0.358478	0.330565
0.674931	0.369198	0.291342	0.361884	0.311447	0.242202	0.307438	0.352462	0.31875	0.290189	0.360905	0.295144	0.291107	0.359395	0.304064
0.689929	0.353165	0.299134	0.305704	0.328935	0.293578	0.330579	0.210116	0.271007	0.400344	0.419342	0.278957	0.261779	0.341063	0.270495
0.704928	0.283122	0.293074	0.264218	0.297138	0.305505	0.283471	0.176097	0.262326	0.34957	0.277778	0.26277	0.246641	0.381393	0.175088
0.719926	0.251055	0.337229	0.270268	0.278855	0.30367	0.316529	0.177887	0.215451	0.299656	0.304938	0.276259	0.166225	0.367644	0.213958
0.734925	0.253586	0.307792	0.228781	0.289189	0.227523	0.309917	0.196688	0.201563	0.281583	0.312346	0.260072	0.15298	0.385976	0.261661
0.749923	0.262025	0.374459	0.235696	0.353577	0.23945	0.312	0.196688	0.278819	0.347849	0.25144	0.272662	0.196	0.356645	0.218375
0.764922	0.267932	0.315584	0.320398	0.320191	0.253211	0.332231	0.211012	0.279687	0.316007	0.273663	0.233993	0.253264	0.353896	0.187456
0.77992	0.283966	0.314719	0.260761	0.216057	0.27156	0.307438	0.185	0.238889	0.331497	0.313992	0.235791	0.212583	0.340147	0.211307
0.794919	0.270464	0.291342	0.219274	0.248649	0.23578	0.290083	0.253984	0.210243	0.3358	0.219342	0.229496	0.147304	0.318148	0.194523
0.809917	0.218987	0.24026	0.234831	0.247059	0.211009	0.257025	0.23966	0.187674	0.299656	0.273663	0.251079	0.240019	0.289734	0.188339
0.824916	0.250211	0.313853	0.237424	0.207313	0.211009	0.238017	0.225336	0.22066	0.268675	0.254733	0.249281	0.24948	0.327314	0.24841
0.839914	0.216456	0.244589	0.134572	0.243084	0.181651	0.260331	0.234288	0.155556	0.274699	0.249794	0.207014	0.229612	0.37681	0.175972
0.854913	0.164135	0.220346	0.240017	0.241494	0.27156	0.210744	0.185944	0.122569	0.285026	0.276132	0.223201	0.1965	0.283318	0.142403
0.869911	0.223207	0.221212	0.163094	0.214467	0.194495	0.286777	0.212802	0.154688	0.254045	0.268724	0.16295	0.211637	0.291567	0.147703
0.88491	0.224051	0.221212	0.189023	0.257393	0.16422	0.3	0.225336	0.154688	0.255766	0.305761	0.36259	0.1965	0.3044	0.14682
0.899908	0.183544	0.199567	0.169144	0.199364	0.194495	0.264463	0.226231	0.183333	0.346988	0.25144	0.235791	0.161495	0.314482	0.134452
0.914906	0.202954	0.21342	0.22446	0.158029	0.227523	0.2	0.142077	0.108681	0.290189	0.212757	0.151259	0.200284	0.316315	0.134452
0.929905	0.204641	0.261039	0.25471	0.1938	0.224771	0.2	0.130439	0.177257	0.23167	0.191358	0.200719	0.149196	0.233822	0.176855
0.944903	0.205485	0.287879	0.194209	0.152464	0.166055	0.241322	0.164458	0.134722	0.258348	0.151029	0.139568	0.128382	0.195325	0.225442
0.959902	0.239241	0.161472	0.187295	0.163593	0.173394	0.190083	0.25846	0.209375	0.2179	0.146091	0.136	0.199338	0.234739	0.178622
0.9749	0.247679	0.200433	0.189888	0.18744	0.13945	0.182645	0.209221	0.152083	0.214458	0.155967	0.134173	0.162441	0.275069	0.185689
0.989899	0.212236	0.161472	0.192481	0.191415	0.225688	0.195868	0.227126	0.126042	0.142169	0.216872	0.207914	0.147304	0.279652	0.158304
1.0049	0.148945	0.118182	0.148401	0.160413	0.157798	0.189256	0.174306	0.170313	0.266093	0.154321	0.16205	0.28543	0.194409	0.1053
1.0199	0.123629	0.135498	0.128522	0.177901	0.121101	0.1	0.204745	0.13559	0.264372	0.204527	0.16205	0.250426	0.246654	0.181272
1.03489	0.159072	0.24026	0.198531	0.131797	0.104587	0.138843	0.211012	0.164236	0.226506	0.155144	0.183633	0.214475	0.212741	0.130919
1.04989	0.186	0.212554	0.110372	0.175517	0.152294	0.195868	0.194002	0.118229	0.236833	0.183951	0.154856	0.234342	0.254904	0.112
1.06489	0.164135	0.201299	0.233103	0.183466	0.13211	0.194215	0.159087	0.112153	0.190361	0.206173	0.163849	0.177578	0.275069	0.103534
1.07989	0.164979	0.172727	0.271132	0.172337	0.114679	0.247107	0.228021	0.109549	0.205852	0.180658	0.153058	0.182308	0.197159	0.119435
1.09489	0.212236	0.135498	0.271997	0.150079	0.155963	0.266942	0.157296	0.129514	0.212737	0.203704	0.228597	0.195553	0.200825	0.137986
1.10989	0.14135	0.139827	0.202852	0.152464	0.158716	0.240496	0.155506	0.173785	0.239415	0.182305	0.203417	0.197446	0.17791	0.168905
1.12489	0.149789	0.124	0.153587	0.155644	0.119266	0.213223	0.201164	0.181597	0.190361	0.218519	0.19982	0.215421	0.193492	0.158304
1.13988	0.202954	0.131169	0.216681	0.235135	0.183486	0.219008	0.168039	0.179861	0.224785	0.195473	0.210612	0.173794	0.203575	0.139753
1.15488	0.21308	0.183983	0.222731	0.103	0.202	0.170248	0.185049	0.146007	0.236833	0.276132	0.180036	0.145412	0.186159	0.124735
1.16988	0.225738	0.125108	0.184702	0.107154	0.169725	0.21157	0.128648	0.122569	0.266093	0.230864	0.224101	0.218259	0.159578	0.15742
1.18488	0.242616	0.163203	0.147537	0.162003	0.23578	0.196694	0.185049	0.133854	0.278141	0.177366	0.191727	0.178524	0.121082	0.128269
1.19988	0.165823	0.168398	0.177787	0.185056	0.215	0.218182	0.156401	0.10434	0.257487	0.135391	0.157554	0.190823	0.14583	0.124735
1.21488	0.195359	0.138961	0.181245	0.144515	0.177064	0.226446	0.185944	0.145139	0.235972	0.123868	0.206115	0.170009	0.130247	0.122968
1.22987	0.220675	0.164935	0.226188	0.107	0.163303	0.261157	0.174306	0.105	0.221343	0.158436	0.225	0.180416	0.125	0.121201
1.24487	0.20211	0.201299	0.21841	0.219237	0.102752	0.204132	0.164458	0.170313	0.201549	0.123045	0.235	0.150142	0.129331	0.160954
1.25987	0.238397	0.200433	0.201988	0.185056	0.108	0.194215	0.18684	0.185938	0.193804	0.129	0.267266	0.15298	0.17791	0.19629
1.27487	0.189451	0.187446	0.167416	0.151669	0.188073	0.244628	0.208326	0.173785	0.23167	0.13786	0.310432	0.233396	0.18066	0.207774
1.28987	0.180169	0.214286	0.112	0.163593	0.151376	0.219835	0.234288	0.200694	0.177453	0.153498	0.309532	0.205014	0.18066	0.183039
1.30487	0.224051	0.215152	0.146672	0.138951	0.208257	0.238843	0.166249	0.185938	0.156799	0.168313	0.301439	0.1965	0.198075	0.183039
1.31987	0.218987	0.199567	0.152723	0.111924	0.200917	0.232231	0.182363	0.205903	0.155938	0.248971	0.258273	0.238127	0.257654	0.203357
1.33486	0.235865	0.198701	0.138894	0.161208	0.336697	0.213223	0.189526	0.228472	0.103	0.256379	0.25018	0.30719	0.250321	0.244876
1.34986	0.211392	0.228139	0.225324	0.224801	0.334862	0.266116	0.20385	0.297049	0.121515	0.290947	0.305036	0.204068	0.278735	0.261661
1.36486	0.263713	0.233333	0.265082	0.209698	0.29633	0.240496	0.20385	0.211111	0.140448	0.341152	0.302338	0.2807	0.267736	0.29788
1.37986	0.138819	0.204762	0.258168	0.243879	0.244037	0.252066	0.219964	0.174653	0.147332	0.231687	0.307734	0.151088	0.284235	0.287279
1.39486	0.160759	0.212554	0.163094	0.227981	0.250459	0.22314	0.227126	0.16684	0.189501	0.263786	0.376079	0.183254	0.286984	0.153887
1.40986	0.214768	0.237662	0.188159	0.255008	0.302752	0.279339	0.262041	0.113021	0.127539	0.285185	0.322122	0.234342	0.285151	0.243993
1.42485	0.28903	0.252381	0.18038	0.258983	0.289908	0.24876	0.266517	0.180729	0.134423	0.276132	0.270863	0.263671	0.307149	0.285512
1.43985	0.248523	0.28355	0.231374	0.173927	0.210092	0.290083	0.242346	0.303125	0.160241	0.257202	0.29964	0.234342	0.318148	0.258127
1.45485	0.25443	0.198701	0.293604	0.19539	0.170642	0.242149	0.223545	0.293576	0.138726	0.328807	0.176439	0.17474	0.319065	0.273145
1.46985	0.277215	0.255844	0.278047	0.205723	0.237615	0.270248	0.270098	0.268403	0.162823	0.261317	0.231295	0.194607	0.305316	0.287279
1.48485	0.307595	0.260173	0.246067	0.23911	0.216514	0.266116	0.291585	0.334375	0.119793	0.279424	0.379676	0.168117	0.337397	0.20689
1.49985	0.360759	0.305195	0.267675	0.238315	0.162385	0.252066	0.301432	0.428993	0.156799	0.241564	0.386871	0.213529	0.348396	0.195406
1.51485	0.374262	0.366667	0.287554	0.246264	0.242202	0.278512	0.336347	0.382986	0.145611	0.208642	0.332914	0.272185	0.358478	0.321731
1.52984	0.404641	0.313853	0.225324	0.273291	0.205505	0.298347	0.375739	0.409896	0.189501	0.304	0.385072	0.332734	0.368561	0.274028
1.54484	0.32616	0.3329	0.240882	0.32655	0.227523	0.31157	0.312175	0.37691	0.189501	0.275309	0.380576	0.295837	0.427223	0.301413
1.55984	0.329536	0.392641	0.228781	0.315421	0.178899	0.279339	0.370367	0.389062	0.18778	0.309877	0.42464	0.297729	0.348396	0.354417
1.57484	0.34557	0.319048	0.273725	0.302703	0.273394	0.383471	0.346195	0.44809	0.2179	0.280247	0.396763	0.295837	0.413474	0.380035
1.58984	0.401266	0.350216	0.299654	0.383784	0.233028	0.32314	0.369472	0.407292	0.229948	0.284362	0.360791	0.244749	0.384143	0.398587
1.60484	0.436709	0.305195	0.308297	0.404452	0.278899	0.315702	0.382005	0.435937	0.282444	0.327984	0.441727	0.221097	0.397892	0.353534
1.61983	0.429114	0.331169	0.312619	0.33132	0.317431	0.347934	0.417816	0.363889	0.289329	0.328807	0.545144	0.265563	0.4978	0.351767
1.63483	0.410549	0.306061	0.30484	0.369475	0.307339	0.342975	0.443778	0.336111	0.382272	0.365021	0.428237	0.253264	0.377727	0.362367
1.64983	0.463713	0.385714	0.398185	0.355962	0.344954	0.408264	0.404387	0.378646	0.414114	0.334568	0.433633	0.328004	0.421723	0.363251
1.66483	0.467089	0.31645	0.386085	0.398887	0.349541	0.377686	0.41513	0.433333	0.383133	0.379835	0.430036	0.32895	0.601375	0.388869
1.67983	0.440084	0.357143	0.421521	0.407631	0.317431	0.408264	0.380215	0.461111	0.359897	0.385597	0.481295	0.33368	0.451971	0.356184
1.69483	0.422363	0.340693	0.409421	0.407631	0.355963	0.435537	0.440197	0.491493	0.369363	0.419342	0.458813	0.372469	0.405225	0.478975
1.70983	0.420675	0.382251	0.418928	0.405246	0.331193	0.45124	0.392748	0.495833	0.385714	0.374897	0.475	0.378146	0.426306	0.504594
1.72482	0.462025	0.377056	0.426707	0.4593	0.448624	0.450413	0.403491	0.491493	0.381411	0.397942	0.475	0.410312	0.488634	0.481625
1.73982	0.512658	0.383983	0.382627	0.41717	0.433945	0.467769	0.429454	0.463715	0.39432	0.409465	0.464209	0.373415	0.41989	0.423322
1.75482	0.60211	0.485281	0.415471	0.425119	0.394495	0.447934	0.427663	0.480208	0.373666	0.411934	0.448022	0.36017	0.473052	0.456007
1.76982	0.517722	0.478355	0.41115	0.440223	0.389908	0.452893	0.441092	0.500174	0.400344	0.411111	0.551439	0.390445	0.481302	0.492226
1.78482	0.474684	0.493074	0.443129	0.390143	0.472477	0.450413	0.43393	0.544444	0.446816	0.397942	0.52536	0.385714	0.467553	0.440989
1.79982	0.54135	0.48355	0.406828	0.411606	0.53578	0.464463	0.467055	0.469792	0.396902	0.450617	0.452518	0.409366	0.466636	0.536396
1.81481	0.504219	0.509524	0.455229	0.406836	0.553211	0.37686	0.538675	0.494097	0.398623	0.420165	0.492986	0.40842	0.49505	0.50636
1.82981	0.561603	0.502597	0.449179	0.519714	0.488073	0.475207	0.450045	0.515799	0.410671	0.43251	0.466906	0.431126	0.58396	0.530212
1.84481	0.543038	0.474026	0.469922	0.449762	0.451376	0.453719	0.478693	0.514062	0.500172	0.420988	0.519964	0.565468	0.400642	0.499293
1.85981	0.573418	0.438528	0.502766	0.444197	0.485321	0.471074	0.481379	0.452431	0.464028	0.359259	0.434532	0.605203	0.496884	0.513428
1.87481	0.5827	0.389177	0.495851	0.498251	0.466972	0.453719	0.558371	0.464583	0.454561	0.403704	0.451619	0.533302	0.499633	0.425088
1.88981	0.506751	0.525108	0.495851	0.448967	0.472477	0.436364	0.530618	0.509722	0.480379	0.400412	0.470504	0.508704	0.584876	0.520495
1.90481	0.48903	0.523377	0.507087	0.468045	0.515596	0.517355	0.506446	0.583507	0.510499	0.397942	0.484892	0.468969	0.565628	0.517845
1.9198	0.549789	0.588312	0.484615	0.488712	0.483486	0.51405	0.528827	0.614757	0.508778	0.44321	0.48759	0.473699	0.53813	0.609717
1.9348	0.57173	0.592641	0.512273	0.479968	0.484404	0.390083	0.538675	0.567014	0.517384	0.41358	0.510072	0.519111	0.510632	0.462191
1.9498	0.557384	0.487879	0.50363	0.518919	0.462385	0.450413	0.559266	0.534896	0.485542	0.412757	0.506475	0.528571	0.480385	0.527562
1.9648	0.549789	0.481818	0.566724	0.545946	0.488991	0.387603	0.560161	0.534896	0.466609	0.407819	0.508273	0.496405	0.545463	0.529329
1.9798	0.558228	0.583117	0.538202	0.497456	0.476147	0.509091	0.584333	0.546181	0.478657	0.466255	0.53705	0.50492	0.594959	0.584099
1.9948	0.568354	0.533766	0.572774	0.510175	0.506422	0.459504	0.608505	0.574826	0.474355	0.507407	0.557734	0.565468	0.485885	0.403004
2.00979	0.581013	0.538961	0.431029	0.449762	0.483486	0.445455	0.574485	0.492361	0.49673	0.462963	0.564029	0.603311	0.512466	0.401237
2.02479	0.57173	0.569264	0.469922	0.491892	0.563303	0.421488	0.619248	0.543576	0.513081	0.497531	0.583813	0.563576	0.541797	0.425088
2.03979	0.58692	0.583117	0.543388	0.579332	0.544954	0.430579	0.571799	0.618229	0.515663	0.492593	0.594604	0.574929	0.517049	0.464841
2.05479	0.548945	0.452381	0.458686	0.528458	0.492661	0.380165	0.562847	0.576562	0.529432	0.496708	0.642266	0.546547	0.585793	0.514311
2.06979	0.576793	0.585714	0.573639	0.587281	0.570642	0.44876	0.597762	0.614757	0.558692	0.486008	0.56223	0.601419	0.602291	0.520495
2.08479	0.60211	0.574459	0.561538	0.563434	0.570642	0.42562	0.640734	0.582639	0.547504	0.524691	0.571223	0.630747	0.587626	0.510777
2.09979	0.611392	0.618615	0.641919	0.526868	0.547706	0.42562	0.530618	0.613021	0.517384	0.500823	0.596403	0.705487	0.603208	0.574382
2.11478	0.624895	0.572727	0.650562	0.508585	0.587156	0.540496	0.606714	0.586111	0.525129	0.504115	0.521763	0.709272	0.554629	0.601767
2.12978	0.619831	0.604762	0.635004	0.529253	0.614679	0.520661	0.535989	0.592187	0.507917	0.537037	0.654856	0.667644	0.610541	0.608834
2.14478	0.65443	0.581385	0.609075	0.569793	0.66422	0.495868	0.500179	0.602604	0.493287	0.45144	0.651259	0.639262	0.609624	0.581449
2.15978	0.594515	0.65671	0.588332	0.576948	0.652294	0.498347	0.544047	0.66684	0.507917	0.504938	0.626978	0.592904	0.627039	0.575265
2.17478	0.644304	0.645455	0.577096	0.576153	0.608257	0.461157	0.672963	0.675521	0.582788	0.539506	0.582014	0.54087	0.613291	0.587633
2.18978	0.636709	0.654113	0.564131	0.540382	0.663303	0.504132	0.587019	0.678993	0.626678	0.452263	0.536151	0.538032	0.631622	0.582332
2.20477	0.560759	0.655844	0.641054	0.552305	0.606422	0.471901	0.578066	0.654687	0.507057	0.488477	0.603597	0.551277	0.682951	0.598233
2.21977	0.623207	0.75368	0.578825	0.559459	0.630275	0.483471	0.582543	0.653819	0.562995	0.514815	0.483094	0.592904	0.673786	0.566431
2.23477	0.655274	0.713853	0.599568	0.517329	0.600917	0.485124	0.612981	0.651215	0.571601	0.520576	0.547842	0.599527	0.662786	0.59735
2.24977	0.535443	0.727706	0.709334	0.632591	0.698165	0.514876	0.617457	0.673785	0.544062	0.530453	0.573022	0.590066	0.673786	0.592049
2.26477	0.533755	0.68355	0.558946	0.599205	0.670642	0.573554	0.663115	0.610417	0.593115	0.484362	0.551439	0.623179	0.684785	0.65742
2.27977	0.603797	0.670563	0.587468	0.621463	0.643119	0.63719	0.619248	0.63559	0.601721	0.427572	0.567626	0.594797	0.676535	0.638869
2.29477	0.701688	0.654113	0.575367	0.630207	0.609174	0.603306	0.653268	0.649479	0.597418	0.465432	0.519065	0.579659	0.662786	0.611484
2.30976	0.642616	0.652381	0.582282	0.613514	0.654128	0.561157	0.69803	0.68941	0.56988	0.472016	0.555036	0.652507	0.713199	0.606184
2.32476	0.564135	0.678355	0.622904	0.657234	0.720183	0.519008	0.672068	0.664236	0.596558	0.538683	0.555935	0.640208	0.733364	0.665371
2.33976	0.614768	0.718182	0.654883	0.60318	0.733028	0.522314	0.676544	0.69809	0.611188	0.523868	0.518165	0.596689	0.700367	0.65212
2.35476	0.547257	0.671429	0.567589	0.738315	0.692661	0.58595	0.712355	0.654687	0.755766	0.523868	0.484892	0.608042	0.686618	0.651237
2.36976	0.569198	0.648918	0.584875	0.644515	0.699083	0.52314	0.638944	0.569618	0.669707	0.523868	0.520863	0.650615	0.691201	0.677739
